# Supplementary material for: Electroanalysis of Naringin at Electroactivated Pencil Graphite Electrode for the Assessment of Polyphenolics with Intermediate Antioxidant Power
Source: Antioxidants (Basel). 2022 Nov 22;11(12):2306. doi: 10.3390/antiox11122306 (PMC9774430; doi:10.3390/antiox11122306)
Supplement: Supplementary file 1 [file antioxidants-11-02306-s001.zip]

Archive with 1 entries (1 files):
- antioxidants-2032634-supplementary.pdf
